# Supplementary material for: Combining Culture-Dependent and Culture-Independent Methods: New Methodology Insight on the Vibrio Community of Ruditapes philippinarum
Source: Foods. 2021 Jun 3;10(6):1271. doi: 10.3390/foods10061271 (PMC8228196; doi:10.3390/foods10061271)
Supplement: Supplementary file 1 [file foods-10-01271-s001.zip]

Archive with 1 entries (1 files):
- foods-1237487-supplementary.pdf
